# Supplementary material for: Novel Bionectriaceae (Hypocreales) taxa associated with ferns in southwestern China: morpho-phylogenetic description of two new species and one new host record
Source: MycoKeys. 2026 Jun 29;136:21–36. doi: 10.3897/mycokeys.136.185538 (PMC13338720; doi:10.3897/mycokeys.136.185538)
Supplement: XML Treatment for Musananaesporium pronephrii [file mycokeys.136.185538-treatment1.xml]

<!DOCTYPE tp:taxon-treatment
  PUBLIC "-//TaxonX//DTD Taxonomic Treatment Publishing DTD v0 20100105//EN" "tax-treatment-NSO.dtd">
<tp:taxon-treatment xmlns:tp="http://www.plazi.org/taxpub"><tp:treatment-meta><kwd-group><label>Taxon classification</label><kwd>
                  <named-content content-type="kingdom">Fungi</named-content>
                </kwd><kwd>
                  <named-content content-type="order">Hypocreales</named-content>
                </kwd><kwd>
                  <named-content content-type="family">Bionectriaceae</named-content>
                </kwd></kwd-group><mixed-citation publication-type="journal"><person-group><name><surname>Zhang</surname><given-names>Jing-Yi</given-names></name><name><surname>Sun</surname><given-names>Ya-Ru</given-names></name><name><surname>Zhao</surname><given-names>Gui-Li</given-names></name><name><surname>Xie</surname><given-names>Shu-Qiong</given-names></name><name><surname>Lu</surname><given-names>Yong-Zhong</given-names></name><name><surname>Xiao</surname><given-names>Yuan-Pin</given-names></name><name><surname>Liu</surname><given-names>Ning-Guo</given-names></name></person-group><article-title>Novel <tp:taxon-name><tp:taxon-name-part taxon-name-part-type="family" reg="Bionectriaceae">Bionectriaceae</tp:taxon-name-part></tp:taxon-name> (<tp:taxon-name><tp:taxon-name-part taxon-name-part-type="order" reg="Hypocreales">Hypocreales</tp:taxon-name-part></tp:taxon-name>) taxa associated with ferns in southwestern China: morpho-phylogenetic description of two new species and one new host record</article-title><source>MycoKeys</source><day>29</day><month>06</month><year>2026</year><volume>136</volume><fpage>21</fpage><lpage>36</lpage><pub-id pub-id-type="doi">10.3897/mycokeys.136.185538</pub-id></mixed-citation></tp:treatment-meta><tp:nomenclature><tp:taxon-name><object-id xmlns:xlink="http://www.w3.org/1999/xlink" content-type="arpha" xlink:type="simple">6198A7C1-5296-5647-8ECC-C07325E9CA2F</object-id>
                        		<tp:taxon-name-part taxon-name-part-type="genus" reg="Musananaesporium">Musananaesporium</tp:taxon-name-part> <tp:taxon-name-part taxon-name-part-type="species" reg="pronephrii">pronephrii</tp:taxon-name-part>
                        	
                        		<object-id xmlns:xlink="http://www.w3.org/1999/xlink" xlink:type="simple">Fungal Names: FN 573155</object-id>
                        	</tp:taxon-name><tp:taxon-authority>Jing Y. Zhang, Y.Z. Lu &amp; N.G. Liu</tp:taxon-authority><tp:taxon-status xmlns:xlink="http://www.w3.org/1999/xlink" xlink:type="simple">sp. nov.</tp:taxon-status><xref ref-type="fig" rid="F2">Fig. 2</xref></tp:nomenclature><tp:treatment-sec sec-type="Etymology"><title>Etymology.</title><p>The epithet “<italic>pronephrii</italic>” refers to the host genus <italic><tp:taxon-name><tp:taxon-name-part taxon-name-part-type="genus" reg="Pronephrium">Pronephrium</tp:taxon-name-part></tp:taxon-name></italic>, from which the fungus was isolated.</p><fig id="F2" position="float" orientation="portrait"><object-id xmlns:xlink="http://www.w3.org/1999/xlink" content-type="doi" xlink:type="simple">10.3897/mycokeys.136.185538.figure2</object-id><object-id xmlns:xlink="http://www.w3.org/1999/xlink" content-type="arpha" xlink:type="simple">7DB63D00-63A5-5B73-B034-5490D234F2B3</object-id><label>Figure 2.</label><caption><p><italic><tp:taxon-name><tp:taxon-name-part taxon-name-part-type="genus" reg="Musananaesporium">Musananaesporium</tp:taxon-name-part> <tp:taxon-name-part taxon-name-part-type="species" reg="pronephrii">pronephrii</tp:taxon-name-part></tp:taxon-name></italic> (<named-content xmlns:xlink="http://www.w3.org/1999/xlink" content-type="dwc:institutional_code" xlink:title="Cryptogamic Herbarium of Kunming Institute of Botany" xlink:href="https://scientific-collections.gbif.org/institution/a897b083-b832-4395-b663-209d7772a976" xlink:type="simple">HKAS</named-content> 129760, holotype) <bold>a</bold>. Colonies on natural substratum; <bold>b, c</bold>. Conidiophores with conidiogenous cells; <bold>d–f</bold>. Conidia; <bold>g</bold>. Colonies on <abbrev xmlns:xlink="http://www.w3.org/1999/xlink" xlink:title="potato dextrose agar" xlink:type="simple">PDA</abbrev>. Scale bars: 20 μm (<bold>b, c</bold>); 10 μm (<bold>d–f</bold>).</p></caption><graphic xmlns:xlink="http://www.w3.org/1999/xlink" xlink:href="mycokeys-136-021-g002.jpg" id="oo_1701866.jpg" position="float" orientation="portrait" xlink:type="simple"><uri content-type="original_file" xlink:type="simple">https://binary.pensoft.net/fig/1701866</uri></graphic></fig></tp:treatment-sec><tp:treatment-sec sec-type="Holotype"><title>Holotype.</title><p><named-content xmlns:xlink="http://www.w3.org/1999/xlink" content-type="dwc:institutional_code" xlink:title="Cryptogamic Herbarium of Kunming Institute of Botany" xlink:href="https://scientific-collections.gbif.org/institution/a897b083-b832-4395-b663-209d7772a976" xlink:type="simple">HKAS</named-content> 129760.</p></tp:treatment-sec><tp:treatment-sec sec-type="Description"><title>Description.</title><p><italic>Saprobic</italic> on twigs of <italic><tp:taxon-name><tp:taxon-name-part taxon-name-part-type="genus" reg="Pronephrium">Pronephrium</tp:taxon-name-part> <tp:taxon-name-part taxon-name-part-type="species" reg="penangianum">penangianum</tp:taxon-name-part></tp:taxon-name></italic>. <bold><italic>Asexual morph</italic></bold>: Hyphomycetous. <italic>Colonies</italic> on natural substratum effuse, white, velvety. <italic>Mycelium</italic> immersed, composed of septate, branched, hyaline hyphae. <italic>Conidiophores</italic> 48–75 µm long, 3–5 µm wide at base, macronematous, mononematous, erect, straight or slightly curved, cylindrical, narrowed towards apex, unbranched, septate, hyaline, smooth-walled. <italic>Conidiogenous cells</italic> 6–15 μm long, monophialidic, integrated, terminal, determinate, cylindrical, hyaline, smooth-walled. <italic>Conidia</italic> 19–30 × 3.5–5 μm (x̄ = 24 × 4 μm, n = 30), arranged in a slimy head, narrowly fusoid, straight or slightly curved, hyaline, aseptate, thin- and smooth-walled. <bold><italic>Sexual morph</italic></bold>: Undetermined.</p></tp:treatment-sec><tp:treatment-sec sec-type="Culture characteristics"><title>Culture characteristics.</title><p>Conidia germinated on <abbrev xmlns:xlink="http://www.w3.org/1999/xlink" xlink:title="potato dextrose agar" xlink:type="simple">PDA</abbrev> within 12 hours at 25 °C. Germ tubes produced from both ends. Colony 25–30 mm diameter after 4 weeks at room temperature on <abbrev xmlns:xlink="http://www.w3.org/1999/xlink" xlink:title="potato dextrose agar" xlink:type="simple">PDA</abbrev> media. Mycelium superficial, irregularly circular, entire edge, wrinkled, dry, brown at center, white peripherally when viewed from above; pale brown when observed from below.</p></tp:treatment-sec><tp:treatment-sec sec-type="Material examined"><title>Material examined.</title><p>China • Guizhou Province, Qianxinan Bouyei and Miao Autonomous Prefecture, Anlong County, Xianheping National Forest Park, on dead stems of <italic><tp:taxon-name><tp:taxon-name-part taxon-name-part-type="genus" reg="Pronephrium">Pronephrium</tp:taxon-name-part> <tp:taxon-name-part taxon-name-part-type="species" reg="penangianum">penangianum</tp:taxon-name-part></tp:taxon-name></italic> (<tp:taxon-name><tp:taxon-name-part taxon-name-part-type="family" reg="Thelypteridaceae">Thelypteridaceae</tp:taxon-name-part></tp:taxon-name>), 16 March 2022, J.Y. Zhang, J267 (<named-content xmlns:xlink="http://www.w3.org/1999/xlink" content-type="dwc:institutional_code" xlink:title="Cryptogamic Herbarium of Kunming Institute of Botany" xlink:href="https://scientific-collections.gbif.org/institution/a897b083-b832-4395-b663-209d7772a976" xlink:type="simple">HKAS</named-content> 129760 <bold><italic>holotype</italic></bold>, ex-type culture <abbrev xmlns:xlink="http://www.w3.org/1999/xlink" content-type="institution" xlink:title="Kunming Institute of Botany Culture Collection, Kunming, China" xlink:type="simple">KUNCC</abbrev> 23-13971).</p></tp:treatment-sec><tp:treatment-sec sec-type="Notes"><title>Notes.</title><p><italic><tp:taxon-name><tp:taxon-name-part taxon-name-part-type="genus" reg="Musananaesporium">Musananaesporium</tp:taxon-name-part> <tp:taxon-name-part taxon-name-part-type="species" reg="pronephrii">pronephrii</tp:taxon-name-part></tp:taxon-name></italic> is phylogenetically sister to <italic><tp:taxon-name><tp:taxon-name-part taxon-name-part-type="genus" reg="Musananaesporium">M.</tp:taxon-name-part> <tp:taxon-name-part taxon-name-part-type="species" reg="tectonae">tectonae</tp:taxon-name-part></tp:taxon-name></italic>, which was isolated from a living leaf of <italic><tp:taxon-name><tp:taxon-name-part taxon-name-part-type="genus" reg="Tectona">Tectona</tp:taxon-name-part> <tp:taxon-name-part taxon-name-part-type="species" reg="grandis">grandis</tp:taxon-name-part></tp:taxon-name></italic> (<tp:taxon-name><tp:taxon-name-part taxon-name-part-type="family" reg="Lamiaceae">Lamiaceae</tp:taxon-name-part></tp:taxon-name>) in Cuba (<xref ref-type="bibr" rid="B5">Hou et al. 2023</xref>) (Fig. <xref ref-type="fig" rid="F1">1</xref>). <italic><tp:taxon-name><tp:taxon-name-part taxon-name-part-type="genus" reg="Musananaesporium">Musananaesporium</tp:taxon-name-part> <tp:taxon-name-part taxon-name-part-type="species" reg="pronephrii">pronephrii</tp:taxon-name-part></tp:taxon-name></italic> resembles <italic><tp:taxon-name><tp:taxon-name-part taxon-name-part-type="genus" reg="Musananaesporium">M.</tp:taxon-name-part> <tp:taxon-name-part taxon-name-part-type="species" reg="tectonae">tectonae</tp:taxon-name-part></tp:taxon-name></italic> in having hyaline conidiophores with inconspicuous collarettes and fusoid, hyaline conidia. However, the two species can be distinguished in that <italic><tp:taxon-name><tp:taxon-name-part taxon-name-part-type="genus" reg="Musananaesporium">M.</tp:taxon-name-part> <tp:taxon-name-part taxon-name-part-type="species" reg="pronephrii">pronephrii</tp:taxon-name-part></tp:taxon-name></italic> possesses terminal monophialide and aseptate conidia, whereas <italic><tp:taxon-name><tp:taxon-name-part taxon-name-part-type="genus" reg="Musananaesporium">M.</tp:taxon-name-part> <tp:taxon-name-part taxon-name-part-type="species" reg="tectonae">tectonae</tp:taxon-name-part></tp:taxon-name></italic> features terminal and subterminal polyphialides, with conidia becoming 1–4-septate upon maturity. Additionally, the former is characterized by shorter conidiophores (48–75 µm vs. up to 268 μm in <italic><tp:taxon-name><tp:taxon-name-part taxon-name-part-type="genus" reg="Musananaesporium">M.</tp:taxon-name-part> <tp:taxon-name-part taxon-name-part-type="species" reg="tectonae">tectonae</tp:taxon-name-part></tp:taxon-name></italic>) and larger conidia (19–30 × 3.5–5 μm vs. 11.5–25.5 × 2.5–4.5 μm in <italic><tp:taxon-name><tp:taxon-name-part taxon-name-part-type="genus" reg="Musananaesporium">M.</tp:taxon-name-part> <tp:taxon-name-part taxon-name-part-type="species" reg="tectonae">tectonae</tp:taxon-name-part></tp:taxon-name></italic>) (<xref ref-type="bibr" rid="B5">Hou et al. 2023</xref>). In addition, <italic><tp:taxon-name><tp:taxon-name-part taxon-name-part-type="genus" reg="Musananaesporium">Musananaesporium</tp:taxon-name-part> <tp:taxon-name-part taxon-name-part-type="species" reg="pronephrii">pronephrii</tp:taxon-name-part></tp:taxon-name></italic> (<abbrev xmlns:xlink="http://www.w3.org/1999/xlink" content-type="institution" xlink:title="Kunming Institute of Botany Culture Collection, Kunming, China" xlink:type="simple">KUNCC</abbrev> 23-13971) differs from <italic><tp:taxon-name><tp:taxon-name-part taxon-name-part-type="genus" reg="Musananaesporium">M.</tp:taxon-name-part> <tp:taxon-name-part taxon-name-part-type="species" reg="tectonae">tectonae</tp:taxon-name-part></tp:taxon-name></italic> (CBS 725.87) by 26 bp (4.9%, without gap, 527 bp) in the <abbrev xmlns:xlink="http://www.w3.org/1999/xlink" xlink:title="internal transcribed spacers" xlink:type="simple">ITS</abbrev> region, 9 bp (1.2%, without gap, 777 bp) in the <abbrev xmlns:xlink="http://www.w3.org/1999/xlink" xlink:title="28S subunit rDNA" xlink:type="simple">LSU</abbrev> region, 49 bp (6.5%, without gap, 756 bp) in the <italic>rpb</italic>2 region, and 37 bp (4.6%, without gap, 808 bp) in the <italic>tef</italic>1-α region. Therefore, we introduce <italic><tp:taxon-name><tp:taxon-name-part taxon-name-part-type="genus" reg="Musananaesporium">Musananaesporium</tp:taxon-name-part> <tp:taxon-name-part taxon-name-part-type="species" reg="pronephrii">pronephrii</tp:taxon-name-part></tp:taxon-name></italic> as a novel species herein.</p></tp:treatment-sec><tp:treatment-sec><!--Section generated to contain objects referenced in tp:taxon-treatment.--><fig id="F1" position="float" orientation="portrait"><object-id xmlns:xlink="http://www.w3.org/1999/xlink" content-type="doi" xlink:type="simple">10.3897/mycokeys.136.185538.figure1</object-id><object-id xmlns:xlink="http://www.w3.org/1999/xlink" content-type="arpha" xlink:type="simple">1C9D885C-01A4-5132-86FD-CCDE2B143E3A</object-id><label>Figure 1.</label><caption><p><abbrev xmlns:xlink="http://www.w3.org/1999/xlink" xlink:title="maximum likelihood" xlink:type="simple">ML</abbrev> tree based on the combined <abbrev xmlns:xlink="http://www.w3.org/1999/xlink" xlink:title="28S subunit rDNA" xlink:type="simple">LSU</abbrev>-<abbrev xmlns:xlink="http://www.w3.org/1999/xlink" xlink:title="internal transcribed spacers" xlink:type="simple">ITS</abbrev>-<italic>tef</italic>1-α-<italic>rpb</italic>2 sequences. Bootstrap support values for <abbrev xmlns:xlink="http://www.w3.org/1999/xlink" xlink:title="maximum likelihood" xlink:type="simple">ML</abbrev> greater than 75% and <abbrev xmlns:xlink="http://www.w3.org/1999/xlink" xlink:title="posterior probabilities" xlink:type="simple">PP</abbrev> greater than 0.95 are given near nodes as <abbrev xmlns:xlink="http://www.w3.org/1999/xlink" xlink:title="maximum likelihood" xlink:type="simple">ML</abbrev>-BS/<abbrev xmlns:xlink="http://www.w3.org/1999/xlink" xlink:title="posterior probabilities" xlink:type="simple">PP</abbrev>. The tree is rooted with <italic><tp:taxon-name><tp:taxon-name-part taxon-name-part-type="genus" reg="Tilachlidium">Tilachlidium</tp:taxon-name-part> <tp:taxon-name-part taxon-name-part-type="species" reg="brachiatum">brachiatum</tp:taxon-name-part></tp:taxon-name></italic> (CBS 363.97) and <italic><tp:taxon-name><tp:taxon-name-part taxon-name-part-type="genus" reg="Tilachlidium">T.</tp:taxon-name-part> <tp:taxon-name-part taxon-name-part-type="species" reg="brachiatum">brachiatum</tp:taxon-name-part></tp:taxon-name></italic> (CBS 505.67). Abbreviation “<abbrev xmlns:xlink="http://www.w3.org/1999/xlink" xlink:title="ex-type strains" xlink:type="simple">T</abbrev>” denote ex-type strains. The new taxa are indicated in red.</p></caption><graphic xmlns:xlink="http://www.w3.org/1999/xlink" xlink:href="mycokeys-136-021-g001.jpg" id="oo_1701865.jpg" position="float" orientation="portrait" xlink:type="simple"><uri content-type="original_file" xlink:type="simple">https://binary.pensoft.net/fig/1701865</uri></graphic></fig></tp:treatment-sec><ref-list><ref id="B5"><mixed-citation xmlns:xlink="http://www.w3.org/1999/xlink" xlink:type="simple">Hou LW, Giraldo A, Groenewald JZ, Rama T, Summerbell RC, Huang GZ, Cai L, Crous PW (2023) Redisposition of acremonium-like fungi in <tp:taxon-name><tp:taxon-name-part taxon-name-part-type="order">Hypocreales</tp:taxon-name-part></tp:taxon-name>. Studies in Mycology 105: 23–203. <ext-link xlink:href="10.3114/sim.2023.105.02" ext-link-type="doi" xlink:type="simple">https://doi.org/10.3114/sim.2023.105.02</ext-link></mixed-citation></ref></ref-list></tp:taxon-treatment>
