# Supplementary material for: Novel Bionectriaceae (Hypocreales) taxa associated with ferns in southwestern China: morpho-phylogenetic description of two new species and one new host record
Source: MycoKeys. 2026 Jun 29;136:21–36. doi: 10.3897/mycokeys.136.185538 (PMC13338720; doi:10.3897/mycokeys.136.185538)
Supplement: XML Treatment for Protocreopsis alba [file mycokeys.136.185538-treatment2.xml]

<!DOCTYPE tp:taxon-treatment
  PUBLIC "-//TaxonX//DTD Taxonomic Treatment Publishing DTD v0 20100105//EN" "tax-treatment-NSO.dtd">
<tp:taxon-treatment xmlns:tp="http://www.plazi.org/taxpub"><tp:treatment-meta><kwd-group><label>Taxon classification</label><kwd>
                  <named-content content-type="kingdom">Fungi</named-content>
                </kwd><kwd>
                  <named-content content-type="order">Hypocreales</named-content>
                </kwd><kwd>
                  <named-content content-type="family">Bionectriaceae</named-content>
                </kwd></kwd-group><mixed-citation publication-type="journal"><person-group><name><surname>Zhang</surname><given-names>Jing-Yi</given-names></name><name><surname>Sun</surname><given-names>Ya-Ru</given-names></name><name><surname>Zhao</surname><given-names>Gui-Li</given-names></name><name><surname>Xie</surname><given-names>Shu-Qiong</given-names></name><name><surname>Lu</surname><given-names>Yong-Zhong</given-names></name><name><surname>Xiao</surname><given-names>Yuan-Pin</given-names></name><name><surname>Liu</surname><given-names>Ning-Guo</given-names></name></person-group><article-title>Novel <tp:taxon-name><tp:taxon-name-part taxon-name-part-type="family" reg="Bionectriaceae">Bionectriaceae</tp:taxon-name-part></tp:taxon-name> (<tp:taxon-name><tp:taxon-name-part taxon-name-part-type="order" reg="Hypocreales">Hypocreales</tp:taxon-name-part></tp:taxon-name>) taxa associated with ferns in southwestern China: morpho-phylogenetic description of two new species and one new host record</article-title><source>MycoKeys</source><day>29</day><month>06</month><year>2026</year><volume>136</volume><fpage>21</fpage><lpage>36</lpage><pub-id pub-id-type="doi">10.3897/mycokeys.136.185538</pub-id></mixed-citation></tp:treatment-meta><tp:nomenclature><tp:taxon-name><object-id xmlns:xlink="http://www.w3.org/1999/xlink" content-type="arpha" xlink:type="simple">1E635919-E15F-5E1C-96FA-C0367A9846A1</object-id>
                        		<tp:taxon-name-part taxon-name-part-type="genus" reg="Protocreopsis">Protocreopsis</tp:taxon-name-part> <tp:taxon-name-part taxon-name-part-type="species" reg="alba">alba</tp:taxon-name-part>
                        	
                        		<object-id xmlns:xlink="http://www.w3.org/1999/xlink" xlink:type="simple">Fungal Names: FN 859987</object-id>
                        	</tp:taxon-name><tp:taxon-authority>L.L. Liu, et al., Mycosphere 16(1): 4004 (2025)</tp:taxon-authority><xref ref-type="fig" rid="F3">Fig. 3</xref></tp:nomenclature><tp:treatment-sec sec-type="Holotype"><title>Holotype.</title><p>GMB5357.</p><fig id="F3" position="float" orientation="portrait"><object-id xmlns:xlink="http://www.w3.org/1999/xlink" content-type="doi" xlink:type="simple">10.3897/mycokeys.136.185538.figure3</object-id><object-id xmlns:xlink="http://www.w3.org/1999/xlink" content-type="arpha" xlink:type="simple">1EC2A10A-FADC-550E-AE0D-AB559BD7A37A</object-id><label>Figure 3.</label><caption><p><italic><tp:taxon-name><tp:taxon-name-part taxon-name-part-type="genus" reg="Protocreopsis">Protocreopsis</tp:taxon-name-part> <tp:taxon-name-part taxon-name-part-type="species" reg="alba">alba</tp:taxon-name-part></tp:taxon-name></italic> (<named-content xmlns:xlink="http://www.w3.org/1999/xlink" content-type="dwc:institutional_code" xlink:title="Cryptogamic Herbarium of Kunming Institute of Botany" xlink:href="https://scientific-collections.gbif.org/institution/a897b083-b832-4395-b663-209d7772a976" xlink:type="simple">HKAS</named-content> 129822, new host record) <bold>a</bold>. Colonies on natural substrate; <bold>b–d</bold>. Conidiophores with conidia; <bold>e</bold>. Conidia; <bold>f</bold>. Germinated conidium; <bold>g, h</bold>. Colonies on <abbrev xmlns:xlink="http://www.w3.org/1999/xlink" xlink:title="potato dextrose agar" xlink:type="simple">PDA</abbrev> (reverse view and top view). Scale bars: 50 μm (<bold>b–d</bold>); 10 μm (<bold>e, f</bold>).</p></caption><graphic xmlns:xlink="http://www.w3.org/1999/xlink" xlink:href="mycokeys-136-021-g003.jpg" id="oo_1701867.jpg" position="float" orientation="portrait" xlink:type="simple"><uri content-type="original_file" xlink:type="simple">https://binary.pensoft.net/fig/1701867</uri></graphic></fig></tp:treatment-sec><tp:treatment-sec sec-type="Description"><title>Description.</title><p><italic>Saprobic</italic> on frond stalks of <italic><tp:taxon-name><tp:taxon-name-part taxon-name-part-type="genus" reg="Angiopteris">Angiopteris</tp:taxon-name-part> <tp:taxon-name-part taxon-name-part-type="species" reg="fokiensis">fokiensis</tp:taxon-name-part></tp:taxon-name></italic>. <bold><italic>Asexual morph</italic></bold>: Hyphomycetous. <italic>Colonies</italic> on natural substratum effuse, white, velvety. <italic>Mycelium</italic> immersed, composed of septate, branched, hyaline hyphae. <italic>Conidiophores</italic> up to 135 µm long, 3.5–5 µm wide at base, macronematous, mononematous, erect, straight or slightly curved, flexuous, cylindrical, tapering towards apex, unbranched, septate, hyaline, smooth-walled. <italic>Conidiogenous cells</italic> monophialidic, integrated, terminal, determinate, cylindrical, hyaline, smooth-walled. <italic>Conidia</italic> 6–10.5 × 2–3.5 μm (x̄ = 8 × 2.5 μm, n = 50), arranged in a slimy head, cylindrical, hyaline, 0–1-septate, slightly constricted at septum, thin- walled, smooth-walled. <bold><italic>Sexual morph</italic></bold>: Undetermined.</p></tp:treatment-sec><tp:treatment-sec sec-type="Culture characteristics"><title>Culture characteristics.</title><p>Conidia germinated on <abbrev xmlns:xlink="http://www.w3.org/1999/xlink" xlink:title="potato dextrose agar" xlink:type="simple">PDA</abbrev> within 12 hours at 25 °C. Germ tubes produced from both ends. Colony 20–25 mm diameter after 4 weeks at room temperature on <abbrev xmlns:xlink="http://www.w3.org/1999/xlink" xlink:title="potato dextrose agar" xlink:type="simple">PDA</abbrev> media. Mycelium superficial, circular, entire edge, dry, flat, white from above, pale yellow from below.</p></tp:treatment-sec><tp:treatment-sec sec-type="Material examined"><title>Material examined.</title><p>China • Guizhou Province, Guiyang City, Guiyang Medicinal Botanical Garden, on dead frond stalks of <italic><tp:taxon-name><tp:taxon-name-part taxon-name-part-type="genus" reg="Angiopteris">Angiopteris</tp:taxon-name-part> <tp:taxon-name-part taxon-name-part-type="species" reg="fokiensis">fokiensis</tp:taxon-name-part></tp:taxon-name></italic> (<tp:taxon-name><tp:taxon-name-part taxon-name-part-type="family" reg="Marattiaceae">Marattiaceae</tp:taxon-name-part></tp:taxon-name>), 13 December 2021, J.Y. Zhang, J85-3 (<named-content xmlns:xlink="http://www.w3.org/1999/xlink" content-type="dwc:institutional_code" xlink:title="Cryptogamic Herbarium of Kunming Institute of Botany" xlink:href="https://scientific-collections.gbif.org/institution/a897b083-b832-4395-b663-209d7772a976" xlink:type="simple">HKAS</named-content> 129822, living culture <abbrev xmlns:xlink="http://www.w3.org/1999/xlink" content-type="institution" xlink:title="Kunming Institute of Botany Culture Collection, Kunming, China" xlink:type="simple">KUNCC</abbrev> 23-14072).</p></tp:treatment-sec><tp:treatment-sec sec-type="Notes"><title>Notes.</title><p>In a BLASTn search of NCBI GenBank, the closest matches to the <abbrev xmlns:xlink="http://www.w3.org/1999/xlink" xlink:title="28S subunit rDNA" xlink:type="simple">LSU</abbrev>, <abbrev xmlns:xlink="http://www.w3.org/1999/xlink" xlink:title="internal transcribed spacers" xlink:type="simple">ITS</abbrev>, <italic>tef</italic>1-α, and <italic>rpb</italic>2 sequences of our new isolate <abbrev xmlns:xlink="http://www.w3.org/1999/xlink" content-type="institution" xlink:title="Kunming Institute of Botany Culture Collection, Kunming, China" xlink:type="simple">KUNCC</abbrev> 23-14072 were <italic><tp:taxon-name><tp:taxon-name-part taxon-name-part-type="genus" reg="Protocreopsis">Protocreopsis</tp:taxon-name-part> <tp:taxon-name-part taxon-name-part-type="species" reg="alba">alba</tp:taxon-name-part></tp:taxon-name></italic>, showing 100%, 100%, 99.89%, and 99.55% similarities, respectively. Morphologically, our isolate largely agrees with the original description of <italic><tp:taxon-name><tp:taxon-name-part taxon-name-part-type="genus" reg="Protocreopsis">P.</tp:taxon-name-part> <tp:taxon-name-part taxon-name-part-type="species" reg="alba">alba</tp:taxon-name-part></tp:taxon-name></italic>. Although slightly larger conidia (6–10.5 × 2–3.5 μm vs. 3.5–7.8 × 2–3.6 μm) and occasional septation observed in the present collection, these differences fall within the intraspecific variation of <italic><tp:taxon-name><tp:taxon-name-part taxon-name-part-type="genus" reg="Protocreopsis">P.</tp:taxon-name-part> <tp:taxon-name-part taxon-name-part-type="species" reg="alba">alba</tp:taxon-name-part></tp:taxon-name></italic>. Phylogenetic analyses further confirmed that our isolate clusters with two strains of <italic><tp:taxon-name><tp:taxon-name-part taxon-name-part-type="genus" reg="Protocreopsis">P.</tp:taxon-name-part> <tp:taxon-name-part taxon-name-part-type="species" reg="alba">alba</tp:taxon-name-part></tp:taxon-name></italic> (GMBC5358 and GMBC5357). <italic><tp:taxon-name><tp:taxon-name-part taxon-name-part-type="genus" reg="Protocreopsis">Protocreopsis</tp:taxon-name-part> <tp:taxon-name-part taxon-name-part-type="species" reg="alba">alba</tp:taxon-name-part></tp:taxon-name></italic> was originally introduced by <xref ref-type="bibr" rid="B8">Liu et al. (2025)</xref> from decaying wood in China. Accordingly, the present collection from dead frond stalks of <italic><tp:taxon-name><tp:taxon-name-part taxon-name-part-type="genus" reg="Angiopteris">Angiopteris</tp:taxon-name-part> <tp:taxon-name-part taxon-name-part-type="species" reg="fokiensis">fokiensis</tp:taxon-name-part></tp:taxon-name></italic> is identified as a new host record of <italic><tp:taxon-name><tp:taxon-name-part taxon-name-part-type="genus" reg="Protocreopsis">P.</tp:taxon-name-part> <tp:taxon-name-part taxon-name-part-type="species" reg="alba">alba</tp:taxon-name-part></tp:taxon-name></italic>.</p></tp:treatment-sec><ref-list><ref id="B8"><mixed-citation xmlns:xlink="http://www.w3.org/1999/xlink" xlink:type="simple">Liu LL, Zhang QF, Li WM, Habib K, Ren YL, Luo XY, Lu CT, Wijayawardene NN, Elgorban AM, Kyaw HWW, Bashir H, Al-Shwaiman HA, Samarakoon MC, Li QR, Liu HM (2025) Diversity and Taxonomy of Hyphomycetous <tp:taxon-name><tp:taxon-name-part taxon-name-part-type="kingdom">Fungi</tp:taxon-name-part></tp:taxon-name> in Southwestern China. Mycosphere 16(1): 3951–4062. <ext-link xlink:href="10.5943/mycosphere/16/1/31" ext-link-type="doi" xlink:type="simple">https://doi.org/10.5943/mycosphere/16/1/31</ext-link></mixed-citation></ref></ref-list></tp:taxon-treatment>
