# Supplementary material for: Novel Bionectriaceae (Hypocreales) taxa associated with ferns in southwestern China: morpho-phylogenetic description of two new species and one new host record
Source: MycoKeys. 2026 Jun 29;136:21–36. doi: 10.3897/mycokeys.136.185538 (PMC13338720; doi:10.3897/mycokeys.136.185538)
Supplement: XML Treatment for Waltergamsia yunnanensis [file mycokeys.136.185538-treatment3.xml]

<!DOCTYPE tp:taxon-treatment
  PUBLIC "-//TaxonX//DTD Taxonomic Treatment Publishing DTD v0 20100105//EN" "tax-treatment-NSO.dtd">
<tp:taxon-treatment xmlns:tp="http://www.plazi.org/taxpub"><tp:treatment-meta><kwd-group><label>Taxon classification</label><kwd>
                  <named-content content-type="kingdom">Fungi</named-content>
                </kwd><kwd>
                  <named-content content-type="order">Hypocreales</named-content>
                </kwd><kwd>
                  <named-content content-type="family">Bionectriaceae</named-content>
                </kwd></kwd-group><mixed-citation publication-type="journal"><person-group><name><surname>Zhang</surname><given-names>Jing-Yi</given-names></name><name><surname>Sun</surname><given-names>Ya-Ru</given-names></name><name><surname>Zhao</surname><given-names>Gui-Li</given-names></name><name><surname>Xie</surname><given-names>Shu-Qiong</given-names></name><name><surname>Lu</surname><given-names>Yong-Zhong</given-names></name><name><surname>Xiao</surname><given-names>Yuan-Pin</given-names></name><name><surname>Liu</surname><given-names>Ning-Guo</given-names></name></person-group><article-title>Novel <tp:taxon-name><tp:taxon-name-part taxon-name-part-type="family" reg="Bionectriaceae">Bionectriaceae</tp:taxon-name-part></tp:taxon-name> (<tp:taxon-name><tp:taxon-name-part taxon-name-part-type="order" reg="Hypocreales">Hypocreales</tp:taxon-name-part></tp:taxon-name>) taxa associated with ferns in southwestern China: morpho-phylogenetic description of two new species and one new host record</article-title><source>MycoKeys</source><day>29</day><month>06</month><year>2026</year><volume>136</volume><fpage>21</fpage><lpage>36</lpage><pub-id pub-id-type="doi">10.3897/mycokeys.136.185538</pub-id></mixed-citation></tp:treatment-meta><tp:nomenclature><tp:taxon-name><object-id xmlns:xlink="http://www.w3.org/1999/xlink" content-type="arpha" xlink:type="simple">10F5BD25-A4F3-5004-8387-A6022AE3BB4B</object-id>
                        		<tp:taxon-name-part taxon-name-part-type="genus" reg="Waltergamsia">Waltergamsia</tp:taxon-name-part> <tp:taxon-name-part taxon-name-part-type="species" reg="yunnanensis">yunnanensis</tp:taxon-name-part>
                        	
                        		<object-id xmlns:xlink="http://www.w3.org/1999/xlink" xlink:type="simple">Fungal Names: FN 573157</object-id>
                        	</tp:taxon-name><tp:taxon-authority>Jing Y. Zhang, Y.Z. Lu &amp; N.G. Liu</tp:taxon-authority><tp:taxon-status xmlns:xlink="http://www.w3.org/1999/xlink" xlink:type="simple">sp. nov.</tp:taxon-status><xref ref-type="fig" rid="F4">Fig. 4</xref></tp:nomenclature><tp:treatment-sec sec-type="Etymology"><title>Etymology.</title><p>The epithet “<italic>yunnanensis</italic>” refers to Yunnan Province, China, where the fungus was collected.</p><fig id="F4" position="float" orientation="portrait"><object-id xmlns:xlink="http://www.w3.org/1999/xlink" content-type="doi" xlink:type="simple">10.3897/mycokeys.136.185538.figure4</object-id><object-id xmlns:xlink="http://www.w3.org/1999/xlink" content-type="arpha" xlink:type="simple">B0647350-D0D0-5F45-9F63-64B2E30E48AF</object-id><label>Figure 4.</label><caption><p><italic><tp:taxon-name><tp:taxon-name-part taxon-name-part-type="genus" reg="Waltergamsia">Waltergamsia</tp:taxon-name-part> <tp:taxon-name-part taxon-name-part-type="species" reg="yunnanensis">yunnanensis</tp:taxon-name-part></tp:taxon-name></italic> (<named-content xmlns:xlink="http://www.w3.org/1999/xlink" content-type="dwc:institutional_code" xlink:title="Cryptogamic Herbarium of Kunming Institute of Botany" xlink:href="https://scientific-collections.gbif.org/institution/a897b083-b832-4395-b663-209d7772a976" xlink:type="simple">HKAS</named-content> 129840, holotype) <bold>a–d</bold>. Conidiophores with conidia; <bold>e</bold>. Conidia; <bold>f</bold>. Germinated conidium; <bold>g, h</bold>. Colonies on <abbrev xmlns:xlink="http://www.w3.org/1999/xlink" xlink:title="potato dextrose agar" xlink:type="simple">PDA</abbrev> (reverse view and top view). Scale bars: 5 μm (<bold>a–f</bold>).</p></caption><graphic xmlns:xlink="http://www.w3.org/1999/xlink" xlink:href="mycokeys-136-021-g004.jpg" id="oo_1701868.jpg" position="float" orientation="portrait" xlink:type="simple"><uri content-type="original_file" xlink:type="simple">https://binary.pensoft.net/fig/1701868</uri></graphic></fig></tp:treatment-sec><tp:treatment-sec sec-type="Holotype"><title>Holotype.</title><p><named-content xmlns:xlink="http://www.w3.org/1999/xlink" content-type="dwc:institutional_code" xlink:title="Cryptogamic Herbarium of Kunming Institute of Botany" xlink:href="https://scientific-collections.gbif.org/institution/a897b083-b832-4395-b663-209d7772a976" xlink:type="simple">HKAS</named-content> 129840.</p></tp:treatment-sec><tp:treatment-sec sec-type="Description"><title>Description.</title><p><italic>Saprobic</italic> on twigs of unidentified fern. <bold><italic>Asexual morph</italic></bold>: Hyphomycetous. <italic>Colonies</italic> on natural substratum effuse, white, velvety. <italic>Mycelium</italic> immersed, composed of septate, branched, hyaline hyphae. <italic>Conidiophores</italic> 5–7.5 μm long, about 1 μm wide at base, micronematous to semi-macronematous, mononematous, solitary, erect, straight or curved, cylindrical, tapering towards apex, unbranched, usually with a single basal septum, hyaline, smooth-walled. <italic>Conidiogenous cells</italic> monophialidic, integrated, terminal, determinate, cylindrical, hyaline, smooth-walled. <italic>Conidia</italic> 1.5–2 × 0.5–1 μm (x̄ = 1.7 × 0.7 μm, n = 50), arranged in a slimy head, oblong with rounded ends, or oval, hyaline, aseptate, with two guttulate, thin- and smooth-walled. <bold><italic>Sexual morph</italic></bold>: Undetermined.</p></tp:treatment-sec><tp:treatment-sec sec-type="Culture characteristics"><title>Culture characteristics.</title><p>Conidia germinated on <abbrev xmlns:xlink="http://www.w3.org/1999/xlink" xlink:title="potato dextrose agar" xlink:type="simple">PDA</abbrev> within 12 hours at 25 °C. Germ tubes produced from both ends. Colony 30 mm diameter after 4 weeks at room temperature on <abbrev xmlns:xlink="http://www.w3.org/1999/xlink" xlink:title="potato dextrose agar" xlink:type="simple">PDA</abbrev> media. Mycelium superficial, irregularly circular, entire edge, flat, dry, white from above, center brown, surrounded by white from below.</p></tp:treatment-sec><tp:treatment-sec sec-type="Material examined"><title>Material examined.</title><p>China • Yunnan Province, Xishuangbanna Dai Autonomous Prefecture, Mengla County, Menglun Town, Xishuangbanna Tropical Botanical Garden, Chinese Academy of Sciences (<named-content xmlns:xlink="http://www.w3.org/1999/xlink" content-type="dwc:verbatimCoordinates" xlink:type="simple">21°55'39"N, 101°15'15"E</named-content>), on dead rachis of an unidentified fern, 16 November 2019, J.Y. Zhang, Y161 (<named-content xmlns:xlink="http://www.w3.org/1999/xlink" content-type="dwc:institutional_code" xlink:title="Cryptogamic Herbarium of Kunming Institute of Botany" xlink:href="https://scientific-collections.gbif.org/institution/a897b083-b832-4395-b663-209d7772a976" xlink:type="simple">HKAS</named-content> 129840 <bold><italic>holotype</italic></bold>, ex-type culture <abbrev xmlns:xlink="http://www.w3.org/1999/xlink" content-type="institution" xlink:title="Guizhou Culture Collection, China  Guiyang, China" xlink:type="simple">GZCC</abbrev> 23-0746).</p></tp:treatment-sec><tp:treatment-sec sec-type="Notes"><title>Notes.</title><p><italic><tp:taxon-name><tp:taxon-name-part taxon-name-part-type="genus" reg="Waltergamsia">Waltergamsia</tp:taxon-name-part> <tp:taxon-name-part taxon-name-part-type="species" reg="yunnanensis">yunnanensis</tp:taxon-name-part></tp:taxon-name></italic> is phylogenetically related to <italic><tp:taxon-name><tp:taxon-name-part taxon-name-part-type="genus" reg="Waltergamsia">W.</tp:taxon-name-part> <tp:taxon-name-part taxon-name-part-type="species" reg="alkalina">alkalina</tp:taxon-name-part></tp:taxon-name></italic> (CBS 741.94) and <italic><tp:taxon-name><tp:taxon-name-part taxon-name-part-type="genus" reg="Waltergamsia">W.</tp:taxon-name-part> <tp:taxon-name-part taxon-name-part-type="species" reg="maroccana">maroccana</tp:taxon-name-part></tp:taxon-name></italic> (CBS 512.82) (Fig. <xref ref-type="fig" rid="F1">1</xref>). Their morphological comparisons are shown in Table <xref ref-type="table" rid="T3">3</xref>. In addition, <italic><tp:taxon-name><tp:taxon-name-part taxon-name-part-type="genus" reg="Waltergamsia">W.</tp:taxon-name-part> <tp:taxon-name-part taxon-name-part-type="species" reg="yunnanensis">yunnanensis</tp:taxon-name-part></tp:taxon-name></italic> differs from <italic><tp:taxon-name><tp:taxon-name-part taxon-name-part-type="genus" reg="Waltergamsia">W.</tp:taxon-name-part> <tp:taxon-name-part taxon-name-part-type="species" reg="alkalina">alkalina</tp:taxon-name-part></tp:taxon-name></italic> by 35 bp (including 8 gaps, 452 bp in total) in the <abbrev xmlns:xlink="http://www.w3.org/1999/xlink" xlink:title="internal transcribed spacers" xlink:type="simple">ITS</abbrev> region, 3 bp (811 bp in total, no gaps) in the <italic>tef</italic>1-α region, and 10 bp (756 bp in total, no gaps) in the <italic>rpb</italic>2 region. Furthermore, it differs from <italic><tp:taxon-name><tp:taxon-name-part taxon-name-part-type="genus" reg="Waltergamsia">W.</tp:taxon-name-part> <tp:taxon-name-part taxon-name-part-type="species" reg="maroccana">maroccana</tp:taxon-name-part></tp:taxon-name></italic> by 62 bp (including 16 gaps, 494 bp in total) in the <abbrev xmlns:xlink="http://www.w3.org/1999/xlink" xlink:title="internal transcribed spacers" xlink:type="simple">ITS</abbrev> region, 20 bp (811 bp in total, no gaps) in the <italic>tef</italic>1-α region, and 72 bp (756 bp in total, no gaps) in the <italic>rpb</italic>2 region. Therefore, we propose <italic><tp:taxon-name><tp:taxon-name-part taxon-name-part-type="genus" reg="Waltergamsia">Waltergamsia</tp:taxon-name-part> <tp:taxon-name-part taxon-name-part-type="species" reg="yunnanensis">yunnanensis</tp:taxon-name-part></tp:taxon-name></italic> as a novel species.</p><table-wrap id="T3" position="float" orientation="portrait"><label>Table 3.</label><caption><p>Morphological comparisons of <italic><tp:taxon-name><tp:taxon-name-part taxon-name-part-type="genus" reg="Waltergamsia">W.</tp:taxon-name-part> <tp:taxon-name-part taxon-name-part-type="species" reg="alkalina">alkalina</tp:taxon-name-part></tp:taxon-name></italic>, <italic><tp:taxon-name><tp:taxon-name-part taxon-name-part-type="genus" reg="Waltergamsia">W.</tp:taxon-name-part> <tp:taxon-name-part taxon-name-part-type="species" reg="maroccana">maroccana</tp:taxon-name-part></tp:taxon-name></italic> and <italic><tp:taxon-name><tp:taxon-name-part taxon-name-part-type="genus" reg="Waltergamsia">W.</tp:taxon-name-part> <tp:taxon-name-part taxon-name-part-type="species" reg="yunnanensis">yunnanensis</tp:taxon-name-part></tp:taxon-name></italic>.</p></caption><table><tbody><tr><th rowspan="1" colspan="1">
                        <bold>Species</bold>
                      </th><th rowspan="1" colspan="1">
                        <bold>Conidiophores</bold>
                      </th><th rowspan="1" colspan="1">
                        <bold>Phialides (μm)</bold>
                      </th><th rowspan="1" colspan="1">
                        <bold>Conidia (μm)</bold>
                      </th><th rowspan="1" colspan="1">
                        <bold>References</bold>
                      </th></tr><tr><td rowspan="1" colspan="1">
                        <italic>
                          <tp:taxon-name><tp:taxon-name-part taxon-name-part-type="genus" reg="Waltergamsia">W.</tp:taxon-name-part> <tp:taxon-name-part taxon-name-part-type="species" reg="alkalina">alkalina</tp:taxon-name-part></tp:taxon-name>
                        </italic>
                      </td><td rowspan="1" colspan="1">hyaline, unbranched or poorly branched, bearing up to two phialides per node</td><td rowspan="1" colspan="1">13–32.8 × 1.3–2.5, terminal and lateral</td><td rowspan="1" colspan="1">3–5.4 × 1.2–1.8, cylindrical, hyaline, aseptate, eguttulate</td><td rowspan="1" colspan="1">
                        <xref ref-type="bibr" rid="B5">Hou et al. (2023)</xref>
                      </td></tr><tr><td rowspan="1" colspan="1">
                        <italic>
                          <tp:taxon-name><tp:taxon-name-part taxon-name-part-type="genus" reg="Waltergamsia">W.</tp:taxon-name-part> <tp:taxon-name-part taxon-name-part-type="species" reg="maroccana">maroccana</tp:taxon-name-part></tp:taxon-name>
                        </italic>
                      </td><td rowspan="1" colspan="1">unbranched or basitonously branched, bearing 1–2 levels with 2–4 divergent phialides per node</td><td rowspan="1" colspan="1">10.5–21.5 × 1–2.5, lateral</td><td rowspan="1" colspan="1">2.8–4 × 1.7–2.4, ovoid, ellipsoid, hyaline, aseptate, eguttulate</td><td rowspan="1" colspan="1">
                        <xref ref-type="bibr" rid="B5">Hou et al. (2023)</xref>
                      </td></tr><tr><td rowspan="1" colspan="1">
                        <italic>
                          <tp:taxon-name><tp:taxon-name-part taxon-name-part-type="genus" reg="Waltergamsia">W.</tp:taxon-name-part> <tp:taxon-name-part taxon-name-part-type="species" reg="yunnanensis">yunnanensis</tp:taxon-name-part></tp:taxon-name>
                        </italic>
                      </td><td rowspan="1" colspan="1">hyaline, unbranched bearing one phialide</td><td rowspan="1" colspan="1">5–7.5 × 1, terminal</td><td rowspan="1" colspan="1">1.5–2 × 0.5–1, oblong or oval, guttulate</td><td rowspan="1" colspan="1">This study</td></tr></tbody></table></table-wrap></tp:treatment-sec><tp:treatment-sec><!--Section generated to contain objects referenced in tp:taxon-treatment.--><fig id="F1" position="float" orientation="portrait"><object-id xmlns:xlink="http://www.w3.org/1999/xlink" content-type="doi" xlink:type="simple">10.3897/mycokeys.136.185538.figure1</object-id><object-id xmlns:xlink="http://www.w3.org/1999/xlink" content-type="arpha" xlink:type="simple">1C9D885C-01A4-5132-86FD-CCDE2B143E3A</object-id><label>Figure 1.</label><caption><p><abbrev xmlns:xlink="http://www.w3.org/1999/xlink" xlink:title="maximum likelihood" xlink:type="simple">ML</abbrev> tree based on the combined <abbrev xmlns:xlink="http://www.w3.org/1999/xlink" xlink:title="28S subunit rDNA" xlink:type="simple">LSU</abbrev>-<abbrev xmlns:xlink="http://www.w3.org/1999/xlink" xlink:title="internal transcribed spacers" xlink:type="simple">ITS</abbrev>-<italic>tef</italic>1-α-<italic>rpb</italic>2 sequences. Bootstrap support values for <abbrev xmlns:xlink="http://www.w3.org/1999/xlink" xlink:title="maximum likelihood" xlink:type="simple">ML</abbrev> greater than 75% and <abbrev xmlns:xlink="http://www.w3.org/1999/xlink" xlink:title="posterior probabilities" xlink:type="simple">PP</abbrev> greater than 0.95 are given near nodes as <abbrev xmlns:xlink="http://www.w3.org/1999/xlink" xlink:title="maximum likelihood" xlink:type="simple">ML</abbrev>-BS/<abbrev xmlns:xlink="http://www.w3.org/1999/xlink" xlink:title="posterior probabilities" xlink:type="simple">PP</abbrev>. The tree is rooted with <italic><tp:taxon-name><tp:taxon-name-part taxon-name-part-type="genus" reg="Tilachlidium">Tilachlidium</tp:taxon-name-part> <tp:taxon-name-part taxon-name-part-type="species" reg="brachiatum">brachiatum</tp:taxon-name-part></tp:taxon-name></italic> (CBS 363.97) and <italic><tp:taxon-name><tp:taxon-name-part taxon-name-part-type="genus" reg="Tilachlidium">T.</tp:taxon-name-part> <tp:taxon-name-part taxon-name-part-type="species" reg="brachiatum">brachiatum</tp:taxon-name-part></tp:taxon-name></italic> (CBS 505.67). Abbreviation “<abbrev xmlns:xlink="http://www.w3.org/1999/xlink" xlink:title="ex-type strains" xlink:type="simple">T</abbrev>” denote ex-type strains. The new taxa are indicated in red.</p></caption><graphic xmlns:xlink="http://www.w3.org/1999/xlink" xlink:href="mycokeys-136-021-g001.jpg" id="oo_1701865.jpg" position="float" orientation="portrait" xlink:type="simple"><uri content-type="original_file" xlink:type="simple">https://binary.pensoft.net/fig/1701865</uri></graphic></fig></tp:treatment-sec><ref-list><ref id="B5"><mixed-citation xmlns:xlink="http://www.w3.org/1999/xlink" xlink:type="simple">Hou LW, Giraldo A, Groenewald JZ, Rama T, Summerbell RC, Huang GZ, Cai L, Crous PW (2023) Redisposition of acremonium-like fungi in <tp:taxon-name><tp:taxon-name-part taxon-name-part-type="order">Hypocreales</tp:taxon-name-part></tp:taxon-name>. Studies in Mycology 105: 23–203. <ext-link xlink:href="10.3114/sim.2023.105.02" ext-link-type="doi" xlink:type="simple">https://doi.org/10.3114/sim.2023.105.02</ext-link></mixed-citation></ref></ref-list></tp:taxon-treatment>
